# Supplementary material for: CRISPR/Cas9-mediated gene deletion of the ompA gene in symbiotic Cedecea neteri impairs biofilm formation and reduces gut colonization of Aedes aegypti mosquitoes
Source: PLoS Negl Trop Dis. 2019 Dec 2;13(12):e0007883. doi: 10.1371/journal.pntd.0007883 (PMC6907859; doi:10.1371/journal.pntd.0007883)
Supplement: S1 Table — (XLSX) [file pntd.0007883.s005.xlsx]

## Sheet: Table S1
S1.Table. gRNA sequence used in this study. Capital letters indicate the protospacer sequences
gRNA	Sequence (5’-3’)
Ec.gRNA1	CTACCCGTCTGGAATACCAGgttttagagctagaaatagcaagttaaaataaggctagtccgttatcaacttgaaaaagtggcaccgagtcggtgc
Ec.gRNA2	GGTTCTGACGCTTACAACCAgttttagagctagaaatagcaagttaaaataaggctagtccgttatcaacttgaaaaagtggcaccgagtcggtgc
Ent. gRNA1	CTACCCGTCTGGAATACCAGgttttagagctagaaatagcaagttaaaataaggctagtccgttatcaacttgaaaaagtggcaccgagtcggtgc
Ent. gRNA2	GCTGCAGAAGCAGCTCTCGGgttttagagctagaaatagcaagttaaaataaggctagtccgttatcaacttgaaaaagtggcaccgagtcggtgc
