# Supplementary material for: CRISPR/Cas9-mediated gene deletion of the ompA gene in symbiotic Cedecea neteri impairs biofilm formation and reduces gut colonization of Aedes aegypti mosquitoes
Source: PLoS Negl Trop Dis. 2019 Dec 2;13(12):e0007883. doi: 10.1371/journal.pntd.0007883 (PMC6907859; doi:10.1371/journal.pntd.0007883)
Supplement: S2 Table — (XLSX) [file pntd.0007883.s006.xlsx]

## Sheet: Sheet1
S2 Table. Plasmids and bacterial strains used in th is study.
Plasmid and strains	Relevent charecteristics	Reference
E. coli BL21 (DE3)	fhuA2 [lon] ompT gal (λ DE3) [dcm] ∆hsdS, λ DE3 = λ sBamHIo ∆EcoRI-B int::(lacI::PlacUV5::T7 gene1) i21 ∆nin5	NEB
Ec. ΔompA	E. coli BL21 (DE3) ΔompA	This study
Cedecea symbiont	Isolated from Aedes albopictus Galveston mosquitoes	This study
ΔompA	Cedecea ΔompA	This study
Ced::ΔompA	Cedecea ΔompA pRAM_mCherry_ompA; Kanr	This study
ompA::mChery	Cedecea ΔompA::AmTr::mCherry	This study
ompA::gentamicin	Cedecea ΔompA::AmTr::gentamicin; Gentr	This study
pKDsgRNA-ack	gRNA amplification plasmid with scaffold sequence under PTET promoter & λ-Red system under control of the arabinose inducible promoter ParaB;Specr	35
pcas9-CR4	cas9 expressed under control of the PTET promoter and tetR constitutively expressed; Cmr	35
pRAM_mCherry	mCherry expressing plasmid under the ompA promoter	This study
pRAM-Cherry-Ent-OmpA	pRAM_mCherry with WT ompA gene driven by ompA promoter	This study
pKDsgRNA-Ec-ompA-1	E. coli BL21 gRNA1 expressing clone	This study
pKDsgRNA-Ec-ompA-2	E. coli BL21 gRNA2 expressing clone	This study
pKDsgRNA-Cd-ompA-1	Cedecea BL21 gRNA1 expressing clone	This study
pKDsgRNA-Cd-ompA-2	Cedecea BL21 gRNA2 expressing clone	This study
