# Supplementary material for: CRISPR/Cas9-mediated gene deletion of the ompA gene in symbiotic Cedecea neteri impairs biofilm formation and reduces gut colonization of Aedes aegypti mosquitoes
Source: PLoS Negl Trop Dis. 2019 Dec 2;13(12):e0007883. doi: 10.1371/journal.pntd.0007883 (PMC6907859; doi:10.1371/journal.pntd.0007883)
Supplement: S3 Table — (XLSX) [file pntd.0007883.s007.xlsx]

## Sheet: Primer list
S3 Table. Primers used in this study.
Primer	Sequence (5'-3')	Description
InF_BL21ompAgRNA1_F	CTA CCC GTC TGG AAT ACC AGG TTT TAG AGC TAG AAA TAG C	Amplification of E. coli ompA gRNA1 and cloning
InF_BL21ompAgRNA1_R	CTG GTA TTC CAG ACG GGT AGG TGC TCA GTA TCT CTA TCA C	Amplification of E. coli ompA gRNA1 and cloning
InF_BL21ompAgRNA2_F	GGT TCT GAC GCT TAC AAC CAG TTT TAG AGC TAG AAA TAG C	Amplification of E. coli ompA gRNA2 and cloning
InF_BL21ompAgRNA2_R	TGG TTG TAA GCG TCA GAA CCG TGC TCA GTA TCT CTA TCA C	Amplification of E. coli ompA gRNA2 and cloning
BL21ompA1_LAFw	CTT TTT TTT CAT ATG CCT GAC GG	Amplification of left arm of donor dsDNA E.coli
BL21ompA1_LARv	AAG CCT GCG GCT GAG TTA GCG ATA GCT GTC TTT TTC AT	Amplification of left arm of donor dsDNA E. coli
BL21ompA1_RAFw	TAA CTC AGC CGC AGG CTT AAG TTC TCG TCT GGT AGA A	Amplification of right arm ofdonor dsDNA E. coli
BL21ompA1_RARv	GTC GCG GTA AAA CGC TTT CTG	Amplification of right arm ofdonor dsDNA E. coli
OmpA1_COLPCR_F	CTACCCGTCTGGAATACCAG	ompA Colony PCR primer
OmpA2_COLPCR_F	GGTTCTGACGCTTACAACCA	ompA Colony PCR primer
pRAM_CompV_F	TAACTCAGCCTGCGGCATAAGGCTAATAAGCAACCGTTCT	Amplification of complement vector
pRAM_CompV_R	GCGATAGCTGTCTTTTTCATATGTAAAACCTTAATCAAAA	Amplification of complement vector
ompA_F	TTTTGATTAAGGTTTTACATATGAAAAAGACAGCTATCGC	Amplification of Cedecea ompA gene
ompA_R	AGAACGGTTGCTTATTAGCCTTATGCCGCAGGCTGAGTTA	Amplification of Cedecea ompA gene
ompAprom_COLPCR_F	CTATGTTATTAATTATAATAG	colony PCR primer
EntompALA_F	ATGAAAAAGACAGCTATCGC	Amplification of left arm of dsDNA for ompA deletion
EntompALA_R	CGTTTTTCAGACAGTTTCCAAAACCAACGTACGGGTTAAC	Amplification of left arm of dsDNA for ompA deletion
EntompARA_F	GAAACTGTCTGAAAAACGTGCACAGAGCGTTGTTGAT	Amplification of right arm of dsDNA for ompA deletion
EntompARA_R	TTATGCCGCAGGCTGAGTTAC	Amplification of right arm of dsDNA for ompA deletion
COLPCR_R	GACGCTTCTCAAAACTACATT	colony pcr primer
Ent. ompA _LAF	ATGGGTTACGACTGGCTTGGC	Amplification of left arm of donor dsDNA for insertion
Ent. ompA _LAR	GTTCTAGGAGGAGCCCGATGTCACGGGTAACTGCCCAC	Amplification of left arm of donor dsDNA for insertion
AmTr prom_F	GTTACCCGTGACATCGGGCTCCTCCTAGAACGATCGCCGC	Amplification of AmTr promoter for dsDNA for insertion
AmTr prom.gent_R	TGCTGCTGCGTAACATTATAATATCCCTTATGTTACTC	Amplification of AmTr promoter for dsDNA for gentamicin insertion
Gent. F	CATAAGGGATATTATAATGTTACGCAGCAGCAACGATG	Amplification of Gentamicin for dsDNA
Gent. R	CGATGTTGTTAACCCATTAGGTGGCGGTACTTGGGTCG	Amplification of Gentamicin for dsDNA
Ent. ompA _RAF1-gent	CAAGTACCGCCACCTAATGGGTTAACAACATCGGTGATGC	Amplification of right arm of donor dsDNA for gentamicin insertion
Ent.ompA_RAR	TCAGCTGGGTGTACAGCTGATC	Amplification of right arm of donor dsDNA for insertion
AmTr mChery_R	CTCCCTTGCTGACCATTATAATATCCCTTATGTTACTC	Amplification of AmTr promoter for dsDNA for mCherry insertion
mCherry. F	CATAAGGGATATTATAATGGTCAGCAAGGGAGAGGAAG	Amplification of mCherry for dsDNA
mCherry. R	CGATGTTGTTAACCCACTATTTGTATAATTCGTCCATTC	Amplification of mCherry for dsDNA
pkdsgRNA_COLPCR_F	GTC TGA CGC TCA GTG GAA CG	Colony PCR primer for pKDsgRNA plamsid
pkdsgRNA_COLPCR_R	CTG GCA GTT CCC TAC TCT CG	Colony PCR primer for pKDsgRNA plamsid
InF_EntinvgRNA1_F	AAGCGACGCATGGCATCCGG gttttagagctagaaatagc	Amplification of Cedecea ompA gRNA1 and cloning
InF_EntinvgRNA1_R	CCGGATGCCATGCGTCGCTT gtgctcagtatctctatcac	Amplification of Cedecea ompA gRNA1 and cloning
InF_EntinvgRNA2_F	GCTGCAGAAGCAGCTCTCGG gttttagagctagaaatagc	Amplification of Cedecea ompA gRNA2 and cloning
InF_EntinvgRNA2_R	CCGAGAGCTGCTTCTGCAGC gtgctcagtatctctatcac	Amplification of Cedecea ompA gRNA2 and cloning
gyrB 01-F	TAA RTT YGA YGA YAA CTC YTA YAA AGT	MLST PCR primer
gyrB 02-R	CMC CYT CCA CCA RGT AMA GTT	MLST PCR primer
rpoB CM7-F	AAC CAG TTC CGC GTT GGC CTG	MLST PCR primer
rpoB CM31b-R	CCT GAA CAA CAC GCT CGG A	MLST PCR primer
atpD 01-F	RTA ATY GGM GCS GTR GTN GAY GT	MLST PCR primer
atpD 02-R	TCA TCC GCM GGW ACR TAW AYN GCC TG	MLST PCR primer
infB 01-F	ATY ATG GGH CAY GTH GAY CA	MLST PCR primer
infB 02-R	ACK GAG TAR TAA CGC AGA TCC A	MLST PCR primer
gyrB 07-F	GTV CGT TTC TGG CCV AG	MLST sequencing primer
gyrB 08-R	CTT TAC GRC GKG TCA TWT CAC	MLST sequencing primer
rpoB CM81-F	CAG TTC CGC GTT GGC CTG	MLST sequencing primer
rpoB CM32b-R	CGG ACC GGC CTG ACG TTG CAT	MLST sequencing primer
atpD 03-F	TGC TGG AAG TKC AGC ARC AG	MLST sequencing primer
atpD 04-R	CCM AGY ART GCG GAT ACT TC	MLST sequencing primer
infB 03-F	ACG GBA TGA TYA CST TCC TGG	MLST sequencing primer
infB 04-R	AGY TTA GAT TTC TGC TGA CG	MLST sequencing primer
16SUNI-L	AGAGTTTGATCATGGCTCAG	16s rRNA primer
16SUNI-R	GTGTGACGGGCGGTGTGTAC	16s rRNA primer
