# Supplementary material for: CRISPR/Cas9-mediated gene deletion of the ompA gene in symbiotic Cedecea neteri impairs biofilm formation and reduces gut colonization of Aedes aegypti mosquitoes
Source: PLoS Negl Trop Dis. 2019 Dec 2;13(12):e0007883. doi: 10.1371/journal.pntd.0007883 (PMC6907859; doi:10.1371/journal.pntd.0007883)
Supplement: S4 Table — (XLSX) [file pntd.0007883.s008.xlsx]

## Sheet: Sheet1
Table S4: Infection and biofilm prevalence of mosquito midguts when reared in a mono-association.
Treatment	N	Infected #	Infected %	Uninfected #	Uninfected %	Punctate #	Punctate %	Biofilm #	Biofilm %	P-value (infected v/s uninfected, Fischer's exact test, Compared to WT)
WT	16	14	87.5	2	12.5	9	64.2857	5	35.7143	-
∆ompA::mCherry	16	4	25	12	75	3	75	1	25	0.01
∆ompA::gentamicin	18	6	33.3333	12	66.6667	4	66.6667	2	33.3333	0.0019
